# Supplementary material for: Electron tomography of mouse LINC complexes at meiotic telomere attachment sites with and without microtubules
Source: Commun Biol. 2019 Oct 14;2:376. doi: 10.1038/s42003-019-0621-1 (PMC6791847; doi:10.1038/s42003-019-0621-1)
Supplement: Supplementary file 3 — Supplementary Data 1 [file 42003_2019_621_MOESM3_ESM.xlsx]

## Sheet: Tabelle1
Length [nm]
filament	without microtubule						with microtubule
1	75	117	48	68	96	85	86	130	113	59	79
2	77	85	118	126	130	77	73	80	113	85	82
3	82	109	90	67	85	104	92	75	81	95	73
4	77	85	70	106	94	104	106	117	55	67	75
5	98	73	99	100	96	124	88	86	57	62	89
6	70	91	88	107	85	78	68	83	70	68	81
7	79	88	78	92	83	82	75	101	99	66	80
8	70	101	64	87	67	82	66	96	70	72	118
9	95	105	78	95	83	99	86	69	99	74	92
10	75	71	91	116	98	85	74	60	66	68	97
11	106	87	88	104	111	109	83	83	56	78	114
12	72	109	65	143	124	107	67	92	73	76	93
13	77	74	61	74	85	84	79	119	64	76	116
14	73	90	61	78	62	118	64	78	79	65	101
15	71	70	104	90	90	80	84	103	45	68	95
16	86	67	99	84	79	83	67	98	113	85	90
17	65	84	86	96	130	76	65	93	75	87	83
18	72	84	102	94	116	90	62	114	76	102	73
19	73	86	101	126	78	76	69	85	93	99	83
20	63	83	113	99	132	52	72	83	66	93	89
21	75	93	84	100	128	78	85	119	103	86	70
22	55	84	73	126	116	74	57	108	90	89	86
23	68	109	88	106	110	106	72	117	97	91	98
24	77	96	90	98	81	83	78	76	72	98	109
25	57	88	87	87	54	91	78	102	78	72	80
26	72	75	89	108	69	73	72	97	67	79	79
27	107	97	97	111	111	84	106	67	106	94	82
28	64	103	64	102	103	96	74	77	77	84	104
29	104	102	113	122	71	87	73	74	66	113	97
30	49	67	88	110	74	116	94	87	81	93	91
31	64	90	104	115	81	75	76	100	78	86	88
32	116	112	75	132	77	87	77	98	81	93	126
33	90	94	80	103	122	78	76	96	102	94	118
34	55	89	93	84	93	91	70	94	83	83	107
35	83	81	85	79	87	77	83	78	91	88	116
36	101	63	77	71	65	76	96	89	93	83	109
37	82	54	92	103	82	104	52	91	57	105	106
38	88	55	103	81	79	82	63	119	85	75	136
39	54	87	104	83	97	70	76	146	81	84	133
40	106	100	140	78	73	75	62	132	78	93	115
41	60	71	103	77	87	88	53	98	78	89	109
42	91	69	88	112	102	90	70	102	82	82	128
43	91	91	94	104	87	113	94	125	114	89	98
44	90	90	88	86	92	131	84	107	107	84	122
45	82	101	112	81	79	106	79	134	112	101	130
46	78	98	82	137	103	79	97	145	117	85	102
47	82	95	81	119	122	84	94	110	112	101	112
48	62	90	78	101	110	114	82	108	142	112	98
49	94	108	109	106	110	85	71	111	91	68	107
50	76	95	84	97	150	113	78	106	101	85	84
51	69	75	82	144	98	87	89	123	102	61	111
52	77	129	79	122	119	104	82	130	142	70	106
53	72	123	72	88	97	123	96	106	114	65	102
54	62	98	61	73	97	116	74	100	116	85	109
55	55	89	108	86	69	124	93	131	101	83	97
56	83	79	80	89	77	105	107	158	112	82	90
57	61	89	86	109	58	96	88	154	98	111	129
58	62	83	74	91	85	76	78	127	102	94	102
59	64	87	84	103	103	87	106	139	95	74	99
60	69	96	82	94	72	102	76	138	101	83	112
61	76	82	82	74	99	122	68	145	83	90	101
62	56	82	81	82	78	106	108	132	86	88
63	66	79	80	72	81	117	103	164	78	100
64	54	97	102	104		86	97	141	87	76
65	72	119	91			104	105	115	75	98
66	97	106	112			103	93	135	70	97
67	49	85	94			118	76	141	93	86
68	61	100	103			104	93		67	80
69	77	72	92			93	105		95	96
70		94	92			100	121		72	85
71		112	115			85	75		101	69
72		80	117			90	91		93	68
73		111	78			102	113		70	83
74		82	100			96	84		83	66
75		85	87			142	85		91	86
76		98	109			91	118		103	80
77		104	112			119	100		82	95
78		85				85	67		90	82
79		102				117	93		81	97
80		75				127	64			76
81		75								92
82		98								72
83		104								110
84		100								81
85		107								96
86		86								93
87		88								86
88		93								113
89		95
90		72
91		107
92		73
93		115
94		89
95		86
96		97
97		89
98		91
99		88
100		105
101		96
102		95
103		110
104		94
