# Supplementary material for: Electron tomography of mouse LINC complexes at meiotic telomere attachment sites with and without microtubules
Source: Commun Biol. 2019 Oct 14;2:376. doi: 10.1038/s42003-019-0621-1 (PMC6791847; doi:10.1038/s42003-019-0621-1)
Supplement: Supplementary file 4 — Supplementary Data 2 [file 42003_2019_621_MOESM4_ESM.csv]

with microtubule	with microtubule	without microtubule	without microtubule
x	y	x	y
30.22035666	0.00000246280137393386	33.6726108	0.00000446266719033022
30.51107933	0.00000293401628255987	33.9282953	0.00000528587165047712
30.80180201	0.00000347703239496277	34.1839798	0.00000623100579966952
31.09252468	0.00000410887926144924	34.43966429	0.00000731056526426816
31.38324735	0.00000485985900283502	34.69534879	0.00000856869018781178
31.67397003	0.00000571894841151581	34.95103329	0.00001004739795771590
31.9646927	0.00000669667629047144	35.20671779	0.00001172865166110490
32.25541538	0.00000780399226542895	35.46240229	0.00001363129641501320
32.54613805	0.00000908231080615625	35.71808678	0.00001577524844909920
32.83686073	0.00001055410595757640	35.97377128	0.00001831155989978780
33.1275834	0.00001220723763766860	36.22945578	0.00002116673841140650
33.41830608	0.00001405561067073390	36.48514028	0.00002436723335745030
33.70902875	0.00001611342290596010	36.74082477	0.00002794021615664840
33.99975143	0.00001846277321190340	36.99650927	0.00003202624627381900
34.2904741	0.00002109009615651240	37.25219377	0.00003665918426111310
34.58119677	0.00002398885788427090	37.50787827	0.00004180246635858600
34.87191945	0.00002717433110645740	37.76356277	0.00004749122034018410
35.16264212	0.00003066176993196850	38.01924726	0.00005380551809801970
35.4533648	0.00003458796990808450	38.27493176	0.00006099561857083260
35.74408747	0.00003886595909843400	38.53061626	0.00006890077413073620
36.03481015	0.00004350559462168470	38.78630076	0.00007756290312387980
36.32553282	0.00004852006545559630	39.04198526	0.00008702440844970800
36.6162555	0.00005395127917682530	39.29766975	0.00009761836470989350
36.90697817	0.00005990692907329300	39.55335425	0.00010925415536867400
37.19770085	0.00006628382992644450	39.80903875	0.00012188629154253600
37.48842352	0.00007309066381256670	40.06472325	0.00013556069536454900
37.77914619	0.00008033545931155950	40.32040774	0.00015048169888647100
38.06986887	0.00008809612787678360	40.57609224	0.00016690884746894100
38.36059154	0.00009640606804296480	40.83177674	0.00018458102578659500
38.65131422	0.00010517709999230800	41.08746124	0.00020354316523823300
38.94203689	0.00011441279688913600	41.34314574	0.00022383987839534100
39.23275957	0.00012411638482665400	41.59883023	0.00024606778629728000
39.52348224	0.00013440401870162100	41.85451473	0.00026982915941594900
39.81420492	0.00014522603039523900	42.11019923	0.00029510760123409100
40.10492759	0.00015652781242670300	42.36588373	0.00032194079948216100
40.39565027	0.00016831339408981600	42.62156823	0.00035069842034874500
40.68637294	0.00018058739641655700	42.87725272	0.00038146632240999300
40.97709561	0.00019351979560298700	43.13293722	0.00041393071196150900
41.26781829	0.00020698535131501400	43.38862172	0.00044811708051136900
41.55854096	0.00022097756975295900	43.64430622	0.00048409810253054400
41.84926364	0.00023551166446850800	43.89999071	0.00052254606362185900
42.13998631	0.00025063077201717500	44.15567521	0.00056279718043440800
42.43070899	0.00026653496356024400	44.41135971	0.00060486028498678300
42.72143166	0.00028307762850628200	44.66704421	0.00064874251385857400
43.01215434	0.00030029302832868400	44.92272871	0.00069493480632061900
43.30287701	0.00031821825861448700	45.1784132	0.00074321057330765100
43.59359969	0.00033699918588030200	45.4340977	0.00079329218011756200
43.88432236	0.00035680968445964200	45.6897822	0.00084516666904560000
44.17504503	0.00037752877165766600	45.9454667	0.00089898171174186300
44.46576771	0.00039921573098228600	46.2011512	0.00095508823384785100
44.75649038	0.00042193234477233000	46.45683569	0.00101288653447539000
45.04721306	0.00044600119062666500	46.71252019	0.00107234229858685000
45.33793573	0.00047148287512428800	46.96820469	0.00113341931472141000
45.62865841	0.00049828366745753800	47.22388919	0.00119657093195144000
45.91938108	0.00052647900800657100	47.47957368	0.00126131468648497000
46.21010376	0.00055614513678659300	47.73525818	0.00132747193742120000
46.50082643	0.00058785903048702500	47.99094268	0.00139498679756605000
46.79154911	0.00062139025428305100	48.24662718	0.00146398945413365000
47.08227178	0.00065670563946586500	48.50231168	0.00153446373616563000
47.37299445	0.00069387721363724100	48.75799617	0.00160601537026203000
47.66371713	0.00073300741022471600	49.01368067	0.00167857446674844000
47.9544398	0.00077486959358319700	49.26936517	0.00175207024038020000
48.24516248	0.00081885399929232200	49.52504967	0.00182670576415569000
48.53588515	0.00086501343296302000	49.78073416	0.00190203916237557000
48.82660783	0.00091339757156258100	50.03641866	0.00197798609153880000
49.1173305	0.00096428436212408100	50.29210316	0.00205447376228707000
49.40805318	0.00101812048820377000	50.54778766	0.00213150291313480000
49.69877585	0.00107433767218244000	50.80347216	0.00220891792888466000
49.98949852	0.00113296216646379000	51.05915665	0.00228657419291816000
50.2802212	0.00119401798603707000	51.31484115	0.00236441197037196000
50.57094387	0.00125797975298487000	51.57052565	0.00244237506744744000
50.86166655	0.00132487150433935000	51.82621015	0.00252038504756274000
51.15238922	0.00139427049451528000	52.08189465	0.00259836399100908000
51.4431119	0.00146619482114976000	52.33757914	0.00267628062179958000
51.73383457	0.00154066370279215000	52.59326364	0.00275410688300543000
52.02455725	0.00161839399914294000	52.84894814	0.00283177917806106000
52.31527992	0.00169899895263247000	53.10463264	0.00290930408049708000
52.6060026	0.00178227398818814000	53.36031713	0.00298670347631628000
52.89672527	0.00186826655864826000	53.61600163	0.00306398855545492000
53.18744794	0.00195702967541235000	53.87168613	0.00314116905915470000
53.47817062	0.00204967137396169000	54.12737063	0.00321829358013694000
53.76889329	0.00214535824881294000	54.38305513	0.00329543624447374000
54.05961597	0.00224415911996821000	54.63873962	0.00337264633571936000
54.35033864	0.00234618641639486000	54.89442412	0.00344997613086859000
54.64106132	0.00245181587744765000	55.15010862	0.00352760155486570000
54.93178399	0.00256207173286878000	55.40579312	0.00360557931090957000
55.22250667	0.00267614826545834000	55.66147762	0.00368397270487632000
55.51322934	0.00279422174776820000	55.91716211	0.00376285794200511000
55.80395202	0.00291647494415216000	56.17284661	0.00384244931554013000
56.09467469	0.00304382873873341000	56.42853111	0.00392294200136390000
56.38539736	0.00317689806782480000	56.68421561	0.00400428263861527000
56.67612004	0.00331498044085766000	56.9399001	0.00408655258174826000
56.96684271	0.00345828547526305000	57.1955846	0.00416984683889220000
57.25756539	0.00360702193769902000	57.4512691	0.00425474720001183000
57.54828806	0.00376282772697818000	57.7069536	0.00434092075075434000
57.83901074	0.00392538940308732000	57.9626381	0.00442843886317303000
58.12973341	0.00409417202151183000	58.21832259	0.00451737161821108000
58.42045609	0.00426933330562160000	58.47400709	0.00460819514056194000
58.71117876	0.00445101936136993000	58.72969159	0.00470089657722325000
59.00190144	0.00464155346789583000	58.98537609	0.00479529020570270000
59.29262411	0.00483917974006308000	59.24106059	0.00489143341303175000
59.58334678	0.00504365797759282000	59.49674508	0.00498953225070311000
59.87406946	0.00525499517308191000	59.75242958	0.00509017611751392000
60.16479213	0.00547346698355190000	60.00811408	0.00519281299272378000
60.45551481	0.00570080611160852000	60.26379858	0.00529749951399895000
60.74623748	0.00593468242174831000	60.51948307	0.00540429319255108000
61.03696016	0.00617491555621855000	60.77516757	0.00551398815542998000
61.32768283	0.00642130069150686000	61.03085207	0.00562621662030413000
61.61840551	0.00667429110334362000	61.28653657	0.00574084430927180000
61.90912818	0.00693395341601607000	61.54222107	0.00585794872377189000
62.19985086	0.00719854898170186000	61.79790556	0.00597800592590653000
62.49057353	0.00746769826645772000	62.05359006	0.00610153308757515000
62.7812962	0.00774100414987736000	62.30927456	0.00622794440144457000
63.07201888	0.00801865446557186000	62.56495906	0.00635734930960225000
63.36274155	0.00829962084166594000	62.82064356	0.00648986018377484000
63.65346423	0.00858288055689940000	63.07632805	0.00662694972988080000
63.9441869	0.00886795281490073000	63.33201255	0.00676766713147041000
64.23490958	0.00915435368243379000	63.58769705	0.00691205331197202000
64.52563225	0.00944156076473131000	63.84338155	0.00706024466999299000
64.81635493	0.00972864399260675000	64.09906604	0.00721327324331286000
65.1070776	0.01001511159768520000	64.35475054	0.00737138702926266000
65.39780028	0.01030052844746880000	64.61043504	0.00753391340858449000
65.68852295	0.01058444084208760000	64.86611954	0.00770098321671509000
65.97924562	0.01086555233365300000	65.12180404	0.00787290958934719000
66.2699683	0.01114406311186500000	65.37748853	0.00805154684017637000
66.56069097	0.01141968579808640000	65.63317303	0.00823522849349919000
66.85141365	0.01169215672121180000	65.88885753	0.00842403690495157000
67.14213632	0.01196087224156460000	66.14454203	0.00861804763757877000
67.432859	0.01222492546529790000	66.40022652	0.00881881243493052000
67.72358167	0.01248511967070010000	66.65591102	0.00902563908218394000
68.01430435	0.01274138337878260000	66.91159552	0.00923780259053869000
68.30502702	0.01299366810241000000	67.16728002	0.00945528512412628000
68.5957497	0.01324123360867210000	67.42296452	0.00967859711498879000
68.88647237	0.01348415483507680000	67.67864901	0.00990866981475191000
69.17719504	0.01372323581190370000	67.93433351	0.01014374923508650000
69.46791772	0.01395857688337040000	68.19001801	0.01038370322986090000
69.75864039	0.01419029186394280000	68.44570251	0.01062838932406400000
70.04936307	0.01441766291057440000	68.70138701	0.01087906664425650000
70.34008574	0.01464153359517430000	68.9570715	0.01113413655854750000
70.63080842	0.01486239853518440000	69.212756	0.01139305081022800000
70.92153109	0.01508042188334780000	69.4684405	0.01165556272653130000
71.21225377	0.01529576834408140000	69.724125	0.01192188928783730000
71.50297644	0.01550783664983580000	69.97980949	0.01219166206571440000
71.79369911	0.01571767413376970000	70.23549399	0.01246377868878040000
72.08442179	0.01592543884991620000	70.49117849	0.01273792615264580000
72.37514446	0.01613124717878960000	70.74686299	0.01301378752477040000
72.66586714	0.01633508401370550000	71.00254749	0.01329128701780610000
72.95658981	0.01653669561614400000	71.25823198	0.01356939103790200000
73.24731249	0.01673664651780890000	71.51391648	0.01384777078539950000
73.53803516	0.01693495024127200000	71.76960098	0.01412610321923400000
73.82875784	0.01713160510343560000	72.02528548	0.01440382563789600000
74.11948051	0.01732632097326100000	72.28096998	0.01468035609211150000
74.41020319	0.01751889121305630000	72.53665447	0.01495549863184840000
74.70092586	0.01770955449624670000	72.79233897	0.01522897764710250000
74.99164853	0.01789818560154590000	73.04802347	0.01550037290463690000
75.28237121	0.01808464389042380000	73.30370797	0.01576856393793090000
75.57309388	0.01826812800306760000	73.55939246	0.01603403602634090000
75.86381656	0.01844855350873660000	73.81507696	0.01629659828316840000
76.15453923	0.01862597821997560000	74.07076146	0.01655606840982340000
76.44526191	0.01880014925827390000	74.32644596	0.01681119571927730000
76.73598458	0.01897080103750180000	74.58213046	0.01706237981913650000
77.02670726	0.01913622978863070000	74.83781495	0.01730989264504240000
77.31742993	0.01929702920100960000	75.09349945	0.01755364705231730000
77.60815261	0.01945302503210670000	75.34918395	0.01779305451763620000
77.89887528	0.01960387549053830000	75.60486845	0.01802741756892830000
78.18959795	0.01974897329442920000	75.86055295	0.01825781101157910000
78.48032063	0.01988605398615280000	76.11623744	0.01848422228672110000
78.7710433	0.02001651107075180000	76.37192194	0.01870664386188930000
79.06176598	0.02013998526944160000	76.62760644	0.01892361313541500000
79.35248865	0.02025612178315980000	76.88329094	0.01913645330864020000
79.64321133	0.02036352919867730000	77.13897543	0.01934535775086590000
79.933934	0.02046072561819650000	77.39465993	0.01955034528928510000
80.22465668	0.02054924803931110000	77.65034443	0.01975067728503450000
80.51537935	0.02062882943347730000	77.90602893	0.01994629868087280000
80.80610203	0.02069922185972970000	78.16171343	0.02013805356204060000
81.0968247	0.02075816502254190000	78.41739792	0.02032593471173110000
81.38754737	0.02080592195515190000	78.67308242	0.02050984145526240000
81.67827005	0.02084385944521120000	78.92876692	0.02068827018639990000
81.96899272	0.02087193837658960000	79.18445142	0.02086267077857840000
82.2597154	0.02089015199237260000	79.44013591	0.02103296575699140000
82.55043807	0.02089573561087730000	79.69582041	0.02119906972760570000
82.84116075	0.02089111950394550000	79.95150491	0.02135968993098630000
83.13188342	0.02087721487891260000	80.20718941	0.02151504937246920000
83.4226061	0.02085429763801010000	80.46287391	0.02166563400096280000
83.71332877	0.02082256251693970000	80.7185584	0.02181126685262600000
84.00405145	0.02077995553529350000	80.9742429	0.02195126983454930000
84.29477412	0.02072999735982390000	81.2299274	0.02208394212968560000
84.58549679	0.02067322070155260000	81.4856119	0.02221071003700100000
84.87621947	0.02061018223422150000	81.7412964	0.02233131998946760000
85.16694214	0.02054101457575840000	81.99698089	0.02244551346528970000
85.45766482	0.02046604010981860000	82.25266539	0.02255061887788380000
85.74838749	0.02038739585190190000	82.50834989	0.02264779020852160000
86.03911017	0.02030574690096210000	82.76403439	0.02273732139133110000
86.32983284	0.02022175802705910000	83.01971888	0.02281893074011800000
86.62055552	0.02013600586915190000	83.27540338	0.02289097841520620000
86.91127819	0.02004966717323510000	83.53108788	0.02295203736643610000
87.20200087	0.01996359521862720000	83.78677238	0.02300399627180700000
87.49272354	0.01987834606505740000	84.04245688	0.02304661952233330000
87.78344621	0.01979444947310460000	84.29814137	0.02307967871940750000
88.07416889	0.01971310474900690000	84.55382587	0.02309892956568720000
88.36489156	0.01963464227119340000	84.80951037	0.02310782257577800000
88.65561424	0.01955915277317740000	85.06519487	0.02310641786261340000
88.94633691	0.01948687921018740000	85.32087937	0.02309461074129760000
89.23705959	0.01941802252436260000	85.57656386	0.02306997199318710000
89.52778226	0.01935398579239820000	85.83224836	0.02303277540860450000
89.81850494	0.01929357879961060000	86.08793286	0.02298508373999860000
90.10922761	0.01923665794108520000	86.34361736	0.02292696559672970000
90.39995029	0.01918308785023870000	86.59930185	0.02285801976167820000
90.69067296	0.01913288296114200000	86.85498635	0.02277531913968510000
90.98139563	0.01908619677304710000	87.11067085	0.02268287533238810000
91.27211831	0.01904173850674990000	87.36635535	0.02258094589507800000
91.56284098	0.01899911223209750000	87.62203985	0.02246980458080690000
91.85356366	0.01895789976626060000	87.87772434	0.02234740499852950000
92.14428633	0.01891767366885360000	88.13340884	0.02221587496899580000
92.43500901	0.01887756501012820000	88.38909334	0.02207673160558050000
92.72573168	0.01883688542973990000	88.64477784	0.02193040892384110000
93.01645436	0.01879512643662640000	88.90046234	0.02177668889172620000
93.30717703	0.01875177962123620000	89.15614683	0.02161543243333030000
93.5978997	0.01870561849259920000	89.41183133	0.02144915246715430000
93.88862238	0.01865604817347020000	89.66751583	0.02127838253143430000
94.17934505	0.01860290659174620000	89.92320033	0.02110366155245500000
94.47006773	0.01854576735051700000	90.17888482	0.02092478588691230000
94.7607904	0.01848422206551520000	90.43456932	0.02074366655324870000
95.05151308	0.01841614227656090000	90.69025382	0.02056103810989330000
95.34223575	0.01834240240064310000	90.94593832	0.02037745115262790000
95.63295843	0.01826296030861630000	91.20162282	0.02019357415042600000
95.9236811	0.01817759598643960000	91.45730731	0.02001050379464020000
96.21440378	0.01808585087827500000	91.71299181	0.01982879269503500000
96.50512645	0.01798576555409480000	91.96867631	0.01964892527950360000
96.79584912	0.01787926136278290000	92.22436081	0.01947140055527540000
97.0865718	0.01776633098861670000	92.4800453	0.01929819941603390000
97.37729447	0.01764699277277830000	92.7357298	0.01912875171261030000
97.66801715	0.01752051879254750000	92.9914143	0.01896341495926300000
97.95873982	0.01738642150020800000	93.2470988	0.01880253283123700000
98.2494625	0.01724637792483910000	93.5027833	0.01864775697060170000
98.54018517	0.01710058804584750000	93.75846779	0.01849920638525370000
98.83090785	0.01694927111891480000	94.01415229	0.01835626387557250000
99.12163052	0.01679167758970190000	94.26983679	0.01821910867863580000
99.4123532	0.01662861800065640000	94.52552129	0.01808835867852960000
99.70307587	0.01646121238992890000	94.78120579	0.01796583603065860000
99.99379854	0.01628979835390250000	95.03689028	0.01784953870359150000
100.2845212	0.01611472426092640000	95.29257478	0.01773947389950370000
100.5752439	0.01593561223777710000	95.54825928	0.01763563376868610000
100.8659666	0.01575379656858940000	95.80394378	0.01753987098032840000
101.1566892	0.01556988594098150000	96.05962827	0.01745068412533070000
101.4474119	0.01538427339717000000	96.31531277	0.01736730805632260000
101.7381346	0.01519734415071400000	96.57099727	0.01728957693783720000
102.0288573	0.01500949383637510000	96.82668177	0.01721801478132860000
102.3195799	0.01482155447696700000	97.08236627	0.01715283790773670000
102.6103026	0.01463389875344170000	97.33805076	0.01709228146052450000
102.9010253	0.01444689152242200000	97.59373526	0.01703604861293020000
103.191748	0.01426104359313520000	97.84941976	0.01698383229145090000
103.4824706	0.01407718520018270000	98.10510426	0.01693639277089300000
103.7731933	0.01389532839549340000	98.36078876	0.01689188704725280000
104.063916	0.01371574783392770000	98.61647325	0.01684981079062850000
104.3546387	0.01353870273161210000	98.87215775	0.01680976923546230000
104.6453613	0.01336500320907890000	99.12784225	0.01677151889944540000
104.936084	0.01319500420834970000	99.38352675	0.01673419465312860000
105.2268067	0.01302833011472680000	99.63921124	0.01669705769782070000
105.5175294	0.01286509621485080000	99.89489574	0.01665967713616610000
105.808252	0.01270539746718840000	100.1505802	0.01662157343955560000
106.0989747	0.01255026365251190000	100.4062647	0.01658149516208130000
106.3896974	0.01239910266280670000	100.6619492	0.01653929452238830000
106.6804201	0.01225151235512470000	100.9176337	0.01649456615832610000
106.9711427	0.01210742106634290000	101.1733182	0.01644691065347560000
107.2618654	0.01196673622216390000	101.4290027	0.01639481406209020000
107.5525881	0.01183035319589190000	101.6846872	0.01633804744413790000
107.8433108	0.01169691925745720000	101.9403717	0.01627678473876830000
108.1340334	0.01156616632859670000	102.1960562	0.01621072296535370000
108.4247561	0.01143785531520970000	102.4517407	0.01613901745947130000
108.7154788	0.01131184873549750000	102.7074252	0.01606002520833780000
109.0062015	0.01118803993437900000	102.9631097	0.01597518494182610000
109.2969241	0.01106547334516430000	103.2187942	0.01588434131666280000
109.5876468	0.01094381697750610000	103.4744787	0.01578735386949640000
109.8783695	0.01082273291735420000	103.7301632	0.01568193591969690000
110.1690922	0.01070181456417540000	103.9858477	0.01556967999618940000
110.4598148	0.01058040704031450000	104.2415322	0.01545106786117160000
110.7505375	0.01045813391988710000	104.4972167	0.01532613117786740000
111.0412602	0.01033465589288340000	104.7529012	0.01519391270521090000
111.3319829	0.01020963977382400000	105.0085857	0.01505413985961120000
111.6227055	0.01008218377903540000	105.2642702	0.01490853481489670000
111.9134282	0.00995199036658251000	105.5199547	0.01475728567289930000
112.2041509	0.00981905252417927000	105.7756392	0.01460059304429390000
112.4948735	0.00968313409018047000	106.0313237	0.01443681398584600000
112.7855962	0.00954401609580507000	106.2870082	0.01426841967944610000
113.0763189	0.00940032602362687000	106.5426927	0.01409574506102250000
113.3670416	0.00925281487543543000	106.7983772	0.01391909285579870000
113.6577642	0.00910155545212932000	107.0540617	0.01373808379422650000
113.9484869	0.00894649943744285000	107.3097462	0.01355356382449520000
114.2392096	0.00878746691327432000	107.5654307	0.01336651253921510000
114.5299323	0.00862346947758597000	107.8211152	0.01317726788551830000
114.8206549	0.00845585010329618000	108.0767997	0.01298609497124610000
115.1113776	0.00828475489747183000	108.3324842	0.01279322465582320000
115.4021003	0.00811035376733756000	108.5881687	0.01259961876283650000
115.692823	0.00793250913506037000	108.8438532	0.01240558602535280000
115.9835456	0.00775137324473618000	109.0995377	0.01221142976068630000
116.2742683	0.00756799053514128000	109.3552222	0.01201767629156740000
116.564991	0.00738269796604447000	109.6109067	0.01182477028062220000
116.8557137	0.00719584949263503000	109.8665912	0.01163290908308750000
117.1464363	0.00700773268848942000	110.1222757	0.01144231692226560000
117.437159	0.00681914797876843000	110.3779602	0.01125343924799990000
117.7278817	0.00663069615888534000	110.6336447	0.01106692088204780000
118.0186044	0.00644282206963804000	110.8893291	0.01088245908485340000
118.309327	0.00625597638351038000	111.1450136	0.01070018149589110000
118.6000497	0.00607131844577743000	111.4006981	0.01052020709715830000
118.8907724	0.00588923888706346000	111.6563826	0.01034358175203680000
119.1814951	0.00571006752625046000	111.9120671	0.01016964539979590000
119.4722177	0.00553424494132172000	112.1677516	0.00999831770147355000
119.7629404	0.00536226441126155000	112.4234361	0.00982963018755319000
120.0536631	0.00519625912517990000	112.6791206	0.00966411581357872000
120.3443858	0.00503527515833272000	112.9348051	0.00950184862764740000
120.6351084	0.00487965770860358000	113.1904896	0.00934221097844476000
120.9258311	0.00472973395937566000	113.4461741	0.00918517254820063000
121.2165538	0.00458643660717434000	113.7018586	0.00903074354026221000
121.5072765	0.00445128631643797000	113.9575431	0.00887977979434122000
121.7979991	0.00432287036565513000	114.2132276	0.00873120750391951000
122.0887218	0.00420134924803985000	114.4689121	0.00858496598885676000
122.3794445	0.00408685965905117000	114.7245966	0.00844099357555582000
122.6701672	0.00398081366514339000	114.9802811	0.00829975967137244000
122.9608898	0.00388329462691893000	115.2359656	0.00816091382198541000
123.2516125	0.00379297455442397000	115.4916501	0.00802405493952987000
123.5423352	0.00370979786025438000	115.7473346	0.00788912161824406000
123.8330579	0.00363368521365403000	116.0030191	0.00775620202832182000
124.1237805	0.00356627422650895000	116.2587036	0.00762562460985433000
124.4145032	0.00350612543956449000	116.5143881	0.00749673229381237000
124.7052259	0.00345233675527066000	116.7700726	0.00736948091801196000
124.9959486	0.00340466275264293000	117.0257571	0.00724382826872746000
125.2866712	0.00336284006570071000	117.2814416	0.00712021774229047000
125.5773939	0.00332827615114397000	117.5371261	0.00699823144408996000
125.8681166	0.00329865964393562000	117.7928106	0.00687770987938331000
126.1588393	0.00327355946135574000	118.0484951	0.00675863249254572000
126.4495619	0.00325261601749467000	118.3041796	0.00664119208062616000
126.7402846	0.00323567873650417000	118.5598641	0.00652552142771966000
127.0310073	0.00322282153336128000	118.8155486	0.00641124118044101000
127.32173	0.00321256722614360000	119.0712331	0.00629834579919179000
127.6124526	0.00320453991933581000	119.3269176	0.00618683063566701000
127.9031753	0.00319836801003997000	119.5826021	0.00607722860145913000
128.193898	0.00319381466414144000	119.8382866	0.00596903035639467000
128.4846206	0.00319030535793815000	120.0939711	0.00586220274829311000
128.7753433	0.00318723169457906000	120.3496556	0.00575674339160020000
129.066066	0.00318429316459372000	120.6053401	0.00565294409937468000
129.3567887	0.00318120255506925000	120.8610246	0.00555076534780641000
129.6475113	0.00317748328340172000	121.1167091	0.00544993055747211000
129.938234	0.00317279532972180000	121.3723936	0.00535042940671964000
130.2289567	0.00316702427544305000	121.6280781	0.00525230718642494000
130.5196794	0.00316000926920593000	121.8837626	0.00515595840211875000
130.810402	0.00315160681158271000	122.1394471	0.00506087278359901000
131.1011247	0.00314116537170905000	122.3951316	0.00496702710510106000
131.3918474	0.00312900306947138000	122.6508161	0.00487439697333990000
131.6825701	0.00311515915940183000	122.9065005	0.00478327478974827000
131.9732927	0.00309962217952427000	123.162185	0.00469342012218561000
132.2640154	0.00308232974128531000	123.4178695	0.00460464566039983000
132.5547381	0.00306288778302529000	123.673554	0.00451691589188170000
132.8454608	0.00304191514563859000	123.9292385	0.00443029735129416000
133.1361834	0.00301949781119753000	124.184923	0.00434489750063183000
133.4269061	0.00299572967455563000	124.4406075	0.00426037239788323000
133.7176288	0.00297058393210994000	124.696292	0.00417668191710698000
134.0083515	0.00294414845862859000	124.9519765	0.00409378591103330000
134.2990741	0.00291683970341961000	125.207661	0.00401187670729866000
134.5897968	0.00288878212415760000	125.4633455	0.00393067514939013000
134.8805195	0.00286009946977265000	125.71903	0.00385009877352445000
135.1712422	0.00283085527898837000	125.9747145	0.00377011240169374000
135.4619648	0.00280127700461905000	126.230399	0.00369076896433193000
135.7526875	0.00277153246773063000	126.4860835	0.00361203878315330000
136.0434102	0.00274171005810053000	126.741768	0.00353376891108725000
136.3341329	0.00271189078907050000	126.9974525	0.00345593762940426000
136.6248555	0.00268219593859208000	127.253137	0.00337852590361007000
136.9155782	0.00265267663662170000	127.5088215	0.00330166944587178000
137.2063009	0.00262334487161742000	127.764506	0.00322519292382948000
137.4970236	0.00259420976931953000	128.0201905	0.00314909497531548000
137.7877462	0.00256527286159980000	128.275875	0.00307337635602375000
138.0784689	0.00253655241168308000	128.5315595	0.00299813943117871000
138.3691916	0.00250792684777913000	128.787244	0.00292338268541960000
138.6599143	0.00247933618854320000	129.0429285	0.00284906314999265000
138.9506369	0.00245071386421791000	129.298613	0.00277520619441365000
139.2413596	0.00242196180662259000	129.5542975	0.00270187800390187000
139.5320823	0.00239288769466081000	129.809982	0.00262929689920036000
139.822805	0.00236342463157213000	130.0656665	0.00255734031082048000
140.1135276	0.00233347430196233000	130.321351	0.00248605747651858000
140.4042503	0.00230293784987427000	130.5770355	0.00241549952677390000
140.694973	0.00227156101429156000	130.83272	0.00234600288948058000
140.9856957	0.00223916742399115000	131.0884045	0.00227751715556206000
141.2764183	0.00220580265560292000	131.344089	0.00221002461952566000
141.567141	0.00217138898915106000	131.5997735	0.00214359273763839000
141.8578637	0.00213585435850283000	131.855458	0.00207846215964050000
142.1485864	0.00209879868300834000	132.1111425	0.00201495030591693000
142.439309	0.00206034851882337000	132.366827	0.00195281105662703000
142.7300317	0.00202060406841511000	132.6225115	0.00189211533805263000
143.0207544	0.00197955654425495000	132.878196	0.00183293369017742000
143.3114771	0.00193720653401572000	133.1338805	0.00177598844535892000
143.6021997	0.00189314994292439000	133.389565	0.00172084368532476000
143.8929224	0.00184787753606691000	133.6452495	0.00166749595326004000
144.1836451	0.00180147587974393000	133.900934	0.00161600093056652000
144.4743677	0.00175402131032740000	134.1566185	0.00156681545594582000
144.7650904	0.00170554558369718000	134.412303	0.00152004451904113000
145.0558131	0.00165604917130069000	134.6679874	0.00147531109995018000
145.3465358	0.00160594266792748000	134.9236719	0.00143264030921333000
145.6372584	0.00155536122112193000	135.1793564	0.00139211412761262000
145.9279811	0.00150444485719444000	135.4350409	0.00135449696550450000
146.2187038	0.00145335228237458000	135.6907254	0.00131897531750595000
146.5094265	0.00140236609473264000	135.9464099	0.00128553363241363000
146.8001491	0.00135167670378361000	136.2020944	0.00125415251821983000
147.0908718	0.00130144103109260000	136.4577789	0.00122533112934169000
147.3815945	0.00125181509428341000	136.7134634	0.00119873822407221000
147.6723172	0.00120319989930350000	136.9691479	0.00117402428633373000
147.9630398	0.00115576282752424000	137.2248324	0.00115112893431656000
148.2537625	0.00110953280137840000	137.4805169	0.00113014141507484000
148.5444852	0.00106463575339254000	137.7362014	0.00111128023883548000
148.8352079	0.00102119155865717000	137.9918859	0.00109390098602341000
149.1259305	0.00097986945374414600	138.2475704	0.00107791246170490000
149.4166532	0.00094036909297139200	138.5032549	0.00106322149155817000
149.7073759	0.00090268763911174200	138.7589394	0.00105005668181775000
149.9980986	0.00086688287895149600	139.0146239	0.00103793730392228000
150.2888212	0.00083308305363273700	139.2703084	0.00102666920458039000
150.5795439	0.00080188605551030100	139.5259929	0.00101614819220415000
150.8702666	0.00077267062994873900	139.7816774	0.00100634042546217000
151.1609893	0.00074542610442194200	140.0373619	0.00099708289054628400
151.4517119	0.00072013388918615300	140.2930464	0.00098812352181123900
151.7424346	0.00069699491950591200	140.5487309	0.00097936727951030100
152.0331573	0.00067613835420959200	140.8044154	0.00097072072071051100
152.32388	0.00065704269683556100	141.0600999	0.00096202316818347400
152.6146026	0.00063963744072738600	141.3157844	0.00095315317847244700
152.9053253	0.00062384736485922600	141.5714689	0.00094404202178698100
153.196048	0.00060987440813599900	141.8271534	0.00093462352604021300
153.4867707	0.00059747716284529500	142.0828379	0.00092472669743537900
153.7774933	0.00058632725420789600	142.3385224	0.00091426969712824700
154.068216	0.00057632823638728700	142.5942069	0.00090329062209463200
154.3589387	0.00056738284493367200	142.8498914	0.00089175851430967900
154.6496614	0.00055961386422465400	143.1055759	0.00087961262784582500
154.940384	0.00055266125819107600	143.3612604	0.00086663851993040100
155.2311067	0.00054636853395081800	143.6169449	0.00085304577073002600
155.5218294	0.00054064636221992000	143.8726294	0.00083883732417574500
155.8125521	0.00053541192711067000	144.1283139	0.00082401876687335800
156.1032747	0.00053065679016174700	144.3839984	0.00080843495335582200
156.3939974	0.00052614291334165300	144.6396829	0.00079222764798910500
156.6847201	0.00052180395015165800	144.8953674	0.00077549526662072100
156.9754428	0.00051757694934867600	145.1510519	0.00075826703511360000
157.2661654	0.00051339908478364800	145.4067364	0.00074052620332296700
157.5568881	0.00050917777253147000	145.6624209	0.00072227313798809700
157.8476108	0.00050486118348374300	145.9181054	0.00070368180253166400
158.1383335	0.00050041230810177500	146.1737899	0.00068479217048293700
158.4290561	0.00049579706196315900	146.4294744	0.00066564459401138700
158.7197788	0.00049094131901181100	146.6851588	0.00064623575449784500
159.0105015	0.00048580078518735200	146.9408433	0.00062669711952049400
159.3012241	0.00048039574803959600	147.1965278	0.00060707773243739800
159.5919468	0.00047471104331107700	147.4522123	0.00058741581572514000
159.8826695	0.00046873334661576300	147.7078968	0.00056776127321878300
160.1733922	0.00046236788271087200	147.9635813	0.00054818615289733500
160.4641148	0.00045565289354022100	148.2192658	0.00052871922691382000
160.7548375	0.00044861505325916800	148.4749503	0.00050938961036387900
161.0455602	0.00044125156556621000	148.7306348	0.00049022826619168800
161.3362829	0.00043356064125469300	148.9863193	0.00047135824583631800
161.6270055	0.00042542964672010400	149.2420038	0.00045273222338312300
161.9177282	0.00041696975345086800	149.4976883	0.00043436837546992400
162.2084509	0.00040819008934861700	149.7533728	0.00041628398078188100
162.4991736	0.00039909543719390700	150.0090573	0.00039857689421237900
162.7898962	0.00038967134330782600	150.2647418	0.00038124340303420900
163.0806189	0.00037986366318270100	150.5204263	0.00036424461924683700
163.3713416	0.00036977366715259300	150.7761108	0.00034758928830293200
163.6620643	0.00035941303784064600	151.0317953	0.00033131447272641000
163.9527869	0.00034879443656941200	151.2874798	0.00031552343099099200
164.2435096	0.00033789913784213500	151.5431643	0.00030010261736563900
164.5342323	0.00032674418199891500	151.7988488	0.00028505581548311700
164.824955	0.00031539980210191400	152.0545333	0.00027038652655625400
165.1156776	0.00030388665690175400	152.3102178	0.00025622114109104300
165.4064003	0.00029222637629440900	152.5659023	0.00024247737601052600
165.697123	0.00028042389917119700	152.8215868	0.00022912112554079100
165.9878457	0.00026853615274975000	153.0772713	0.00021615392816873000
166.2785683	0.00025660495784353600	153.3329558	0.00020363459423382400
166.569291	0.00024465794598595900	153.5886403	0.00019161255575900800
166.8600137	0.00023272323772850100	153.8443248	0.00017998406740613100
167.1507364	0.00022086153311144000	154.1000093	0.00016874961513194600
167.441459	0.00020910507023053700	154.3556938	0.00015790958540109800
167.7321817	0.00019748009754213800	154.6113783	0.00014761628836775200
168.0229044	0.00018601486433066400	154.8670628	0.00013772740998049400
168.3136271	0.00017474639943855300	155.1227473	0.00012823119224774400
168.6043497	0.00016378265280785600	155.3784318	0.00011912642309212900
168.8950724	0.00015308627219504900	155.6341163	0.00011049362320996800
169.1857951	0.00014267949794136100	155.8898008	0.00010232333458848100
169.4765178	0.00013258339483103700	156.1454853	0.00009453402665049170
169.7672404	0.00012286202278167000	156.4011698	0.00008712201150410700
170.0579631	0.00011358541919459000	156.6568543	0.00008009762802343290
170.3486858	0.00010468587058280200	156.9125388	0.00007357444454078360
170.6394085	0.00009617364656014900	157.1682233	0.00006740659426881800
170.9301311	0.00008805753782792550	157.4239078	0.00006158753669521930
171.2208538	0.00008042910832238080	157.6795923	0.00005611048931285980
171.5115765	0.00007327281699824190	157.9352768	0.00005105688248875360
171.8022992	0.00006652490462357800	158.1909613	0.00004636308441852890
172.0930218	0.00006018301358906820	158.4466457	0.00004197568063131390
172.3837445	0.00005424352171285730	158.7023302	0.00003788559015030720
172.6744672	0.00004881161999984640	158.9580147	0.00003411199646875850
172.9651899	0.00004378748699737060	159.2136992	0.00003069103356263590
173.2559125	0.00003913226892067000	159.4693837	0.00002752435089439620
173.5466352	0.00003483464184707990	159.7250682	0.00002460172458889450
173.8373579	0.00003088633142278760	159.9807527	0.00002191289195493760
174.1280806	0.00002737580273245720	160.2364372	0.00001951654833111870
174.4188032	0.00002416764069839780	160.4921217	0.00001733373984850520
174.7095259	0.00002124704873863990	160.7478062	0.00001533963968165090
175.0002486	0.00001859912286666460	161.0034907	0.00001352428893741680
175.2909712	0.00001623082959927650	161.2591752	0.00001190356443202220
175.5816939	0.00001415621033396380	161.5148597	0.00001046905827771650
175.8724166	0.00001229273465198030	161.7705442	0.00000917185888772389
176.1631393	0.00001062616385203610	162.0262287	0.00000800331996624178
176.4538619	0.00000914253236621950	162.2819132	0.00000695494183805058
176.7445846	0.00000785413449718103	162.5375977	0.00000605706703399794
177.0353073	0.00000673830689270961	162.7932822	0.00000525335681084531
177.32603	0.00000575324839255069	163.0489667	0.00000453683675516820
177.6167526	0.00000488789879516260	163.3046512	0.00000390087710210166
177.9074753	0.00000413162050365088	163.5603357	0.00000335384806824492
178.198198	0.00000349550592397301	163.8160202	0.00000287993416937108
178.4889207	0.00000294896195033022	164.0717047	0.00000246166938846780
178.7796433	0.00000247479876772852	164.3273892	0.00000209431436891488
