# Supplementary material for: Electron tomography of mouse LINC complexes at meiotic telomere attachment sites with and without microtubules
Source: Commun Biol. 2019 Oct 14;2:376. doi: 10.1038/s42003-019-0621-1 (PMC6791847; doi:10.1038/s42003-019-0621-1)
Supplement: Supplementary file 5 — Supplementary Data 3 [file 42003_2019_621_MOESM5_ESM.csv]

A	A	A	A	B	B	B	B
with microtubule	with microtubule	without microtubule	without microtubule	with microtubule	with microtubule	without microtubule	without microtubule
breaks	density	breaks	density	breaks	density	breaks	density
3.3	0.0202020202	3.3	0.0119355480	2	0.0266666670	2	0.0612691470
6.6	0.0501010101	6.6	0.0590146540	4	0.1293333330	4	0.1586433260
9.9	0.0735353535	9.9	0.0709502020	6	0.1000000000	6	0.1105032820
13.2	0.0606060606	13.2	0.0682978580	8	0.0893333330	8	0.0656455140
16.5	0.0452525253	16.5	0.0444267620	10	0.0760000000	10	0.0404814000
19.8	0.0202020202	19.8	0.0185664080	12	0.0386666670	12	0.0306345730
23.1	0.0121212121	23.1	0.0152509780	14	0.0173333330	14	0.0098468270
26.4	0.0105050505	26.4	0.0086201180	16	0.0120000000	16	0.0087527350
29.7	0.0040404040	29.7	0.0026523440	18	0.0066666670	18	0.0043763680
33	0.0016161616	33	0.0026523440	20	0.0013333330	20	0.0065645510
36.3	0.0024242424	36.3	0.0000000000	22	0.0013333330	22	0.0021881840
39.6	0.0000000000	39.6	0.0006630860	24	0.0000000000	24	0.0000000000
42.9	0.0008080808	42.9	0.0000000000	26	0.0000000000	26	0.0010940900
46.2	0.0016161616	46.2	0.0000000000	28	0.0013333330	28	0.0000000000
49.5	0.0000000000	49.5	0.0000000000	30	0.0000000000	30	0.0000000000
