# Supplementary material for: Electron tomography of mouse LINC complexes at meiotic telomere attachment sites with and without microtubules
Source: Commun Biol. 2019 Oct 14;2:376. doi: 10.1038/s42003-019-0621-1 (PMC6791847; doi:10.1038/s42003-019-0621-1)
Supplement: Supplementary file 6 — Supplementary Data 4 [file 42003_2019_621_MOESM6_ESM.csv]

Microtubule	Microtubule	NoMicrotubule	NoMicrotubule
x	y	x	y
0.296285373	0.001012894	0.169696843	0.000511194
0.297669364	0.001274305	0.171423607	0.000611178
0.299053354	0.001591066	0.17315037	0.000726724
0.300437345	0.001984768	0.174877134	0.000861431
0.301821336	0.002467081	0.176603898	0.001021864
0.303205327	0.003043592	0.178330662	0.001205728
0.304589317	0.00372738	0.180057426	0.001415306
0.305973308	0.004532391	0.18178419	0.001652967
0.307357299	0.005473397	0.183510953	0.001926156
0.308741289	0.006599332	0.185237717	0.002241825
0.31012528	0.007915718	0.186964481	0.00259631
0.311509271	0.009428633	0.188691245	0.002992428
0.312893262	0.011154873	0.190418009	0.003433016
0.314277252	0.013110864	0.192144772	0.003930927
0.315661243	0.015312452	0.193871536	0.004489633
0.317045234	0.01783541	0.1955983	0.005104105
0.318429224	0.020649919	0.197325064	0.005776847
0.319813215	0.023753627	0.199051828	0.006510247
0.321197206	0.027152048	0.200778592	0.007322394
0.322581196	0.030847557	0.202505355	0.008208
0.323965187	0.034839103	0.204232119	0.009161106
0.325349178	0.039187848	0.205958883	0.010182455
0.326733169	0.043807757	0.207685647	0.011272481
0.328117159	0.04867436	0.209412411	0.012450479
0.32950115	0.053761491	0.211139175	0.013699219
0.330885141	0.059038046	0.212865938	0.015012349
0.332269131	0.064469658	0.214592702	0.016387268
0.333653122	0.070017658	0.216319466	0.017820909
0.335037113	0.075593624	0.21804623	0.019324719
0.336421104	0.081142457	0.219772994	0.020873682
0.337805094	0.086606444	0.221499758	0.022460861
0.339189085	0.091925793	0.223226521	0.02407954
0.340573076	0.097025359	0.224953285	0.025722933
0.341957066	0.101770528	0.226680049	0.027381182
0.343341057	0.106146295	0.228406813	0.029037403
0.344725048	0.110096851	0.230133577	0.03068197
0.346109039	0.113570356	0.23186034	0.032305024
0.347493029	0.116519573	0.233587104	0.033892331
0.34887702	0.118855873	0.235313868	0.035417609
0.350261011	0.120470493	0.237040632	0.03687911
0.351645001	0.121449833	0.238767396	0.038266518
0.353028992	0.121785577	0.24049416	0.039569695
0.354412983	0.12147779	0.242220923	0.040764042
0.355796974	0.120534961	0.243947687	0.041824359
0.357180964	0.118913708	0.245674451	0.042763592
0.358564955	0.116633817	0.247401215	0.04357446
0.359948946	0.113833052	0.249127979	0.044250272
0.361332936	0.110562163	0.250854743	0.044757956
0.362716927	0.106877378	0.252581506	0.045091878
0.364100918	0.102839795	0.25430827	0.045273881
0.365484909	0.098490372	0.256035034	0.045302668
0.366868899	0.093937713	0.257761798	0.045177742
0.36825289	0.089286613	0.259488562	0.044865295
0.369636881	0.084607145	0.261215325	0.044386669
0.371020871	0.079967687	0.262942089	0.043764684
0.372404862	0.075434276	0.264668853	0.043004604
0.373788853	0.071111711	0.266395617	0.042112378
0.375172844	0.067067587	0.268122381	0.041064295
0.376556834	0.063330286	0.269849145	0.039899393
0.377940825	0.059938834	0.271575908	0.038635746
0.379324816	0.056925829	0.273302672	0.037283078
0.380708806	0.054317247	0.275029436	0.035851443
0.382092797	0.052215932	0.2767562	0.034335994
0.383476788	0.050575465	0.278482964	0.032772895
0.384860779	0.049363437	0.280209728	0.03117434
0.386244769	0.048568406	0.281936491	0.029551002
0.38762876	0.048172942	0.283663255	0.027913518
0.389012751	0.048153878	0.285390019	0.026278501
0.390396741	0.048546323	0.287116783	0.024659756
0.391780732	0.049235287	0.288843547	0.02306625
0.393164723	0.050166384	0.290570311	0.021506601
0.394548714	0.051294587	0.292297074	0.019993133
0.395932704	0.052572983	0.294023838	0.018548825
0.397316695	0.053953246	0.295750602	0.017168016
0.398700686	0.05537904	0.297477366	0.015856477
0.400084676	0.056776499	0.29920413	0.014619606
0.401468667	0.058099966	0.300930893	0.013473161
0.402852658	0.059306522	0.302657657	0.012433286
0.404236649	0.060356151	0.304384421	0.011485133
0.405620639	0.061206568	0.306111185	0.010631851
0.40700463	0.061766363	0.307837949	0.009876385
0.408388621	0.062059659	0.309564713	0.009239498
0.409772611	0.062070106	0.311291476	0.008726015
0.411156602	0.061786337	0.31301824	0.008320122
0.412540593	0.06120196	0.314745004	0.008023942
0.413924584	0.060300071	0.316471768	0.007839576
0.415308574	0.059045218	0.318198532	0.007795126
0.416692565	0.057513836	0.319925296	0.007883783
0.418076556	0.055724259	0.321652059	0.008093015
0.419460546	0.053698015	0.323378823	0.008425097
0.420844537	0.051459489	0.325105587	0.008882332
0.422228528	0.049023899	0.326832351	0.009502642
0.423612519	0.046421112	0.328559115	0.010265602
0.424996509	0.04371413	0.330285878	0.01116312
0.4263805	0.040933792	0.332012642	0.012197287
0.427764491	0.038110379	0.333739406	0.013370085
0.429148481	0.035273309	0.33546617	0.014728775
0.430532472	0.03245663	0.337192934	0.016234686
0.431916463	0.029699703	0.338919698	0.017883689
0.433300453	0.027020979	0.340646461	0.019675679
0.434684444	0.024439102	0.342373225	0.021612517
0.436068435	0.021970212	0.344099989	0.023735751
0.437452426	0.019627915	0.345826753	0.025994434
0.438836416	0.017444026	0.347553517	0.028384223
0.440220407	0.015425182	0.349280281	0.030900043
0.441604398	0.013557803	0.351007044	0.033543166
0.442988388	0.011842587	0.352733808	0.036324545
0.444372379	0.010278452	0.354460572	0.03920009
0.44575637	0.008862674	0.356187336	0.0421588
0.447140361	0.007613859	0.3579141	0.045188874
0.448524351	0.006511218	0.359640863	0.048281564
0.449908342	0.005534838	0.361367627	0.051416086
0.451292333	0.00467693	0.363094391	0.054562701
0.452676323	0.003929458	0.364821155	0.057704394
0.454060314	0.003284262	0.366547919	0.060823658
0.455444305	0.002749475	0.368274683	0.063890375
0.456828296	0.002301308	0.370001446	0.066869105
0.458212286	0.00192754	0.37172821	0.069749096
0.459596277	0.001621915	0.373454974	0.07251134
0.460980268	0.00137882	0.375181738	0.075136978
0.462364258	0.001193328	0.376908502	0.077567543
0.463748249	0.001072463	0.378635266	0.079784367
0.46513224	0.001002171	0.380362029	0.08179395
0.466516231	0.000979677	0.382088793	0.08358149
0.467900221	0.001004593	0.383815557	0.085133073
0.469284212	0.001077382	0.385542321	0.086366089
0.470668203	0.001199373	0.387269085	0.087307727
0.472052193	0.00138761	0.388995849	0.087974178
0.473436184	0.001633709	0.390722612	0.088360422
0.474820175	0.001942662	0.392449376	0.088462803
0.476204166	0.002320144	0.39417614	0.088192141
0.477588156	0.002772463	0.395902904	0.08762848
0.478972147	0.003309231	0.397629668	0.086788949
0.480356138	0.003959321	0.399356431	0.085680391
0.481740128	0.004712221	0.401083195	0.084309078
0.483124119	0.005576101	0.402809959	0.082610497
0.48450811	0.006558996	0.404536723	0.080688368
0.485892101	0.007668671	0.406263487	0.078558137
0.487276091	0.008920887	0.407990251	0.07623607
0.488660082	0.010344469	0.409717014	0.07373112
0.490044073	0.011916818	0.411443778	0.071039316
0.491428063	0.013640579	0.413170542	0.068231418
0.492812054	0.015516741	0.414897306	0.06532755
0.494196045	0.017544501	0.41662407	0.062347967
0.495580036	0.019733354	0.418350834	0.059310887
0.496964026	0.022085051	0.420077597	0.056247835
0.498348017	0.024563419	0.421804361	0.053191222
0.499732008	0.027154845	0.423531125	0.050160341
0.501115998	0.029843228	0.425257889	0.047174123
0.502499989	0.032610026	0.426984653	0.044265593
0.50388398	0.035436673	0.428711416	0.041469528
0.505267971	0.038286579	0.43043818	0.038788788
0.506651961	0.041124531	0.432164944	0.036238958
0.508035952	0.04392182	0.433891708	0.033835167
0.509419943	0.046649065	0.435618472	0.03162967
0.510803933	0.049276537	0.437345236	0.029637335
0.512187924	0.051749223	0.439071999	0.027846673
0.513571915	0.054030164	0.440798763	0.026270312
0.514955906	0.056109689	0.442525527	0.024920706
0.516339896	0.057966002	0.444252291	0.023876024
0.517723887	0.059580518	0.445979055	0.023119865
0.519107878	0.060938217	0.447705819	0.02264076
0.520491868	0.06198037	0.449432582	0.02245152
0.521875859	0.062728985	0.451159346	0.022565181
0.52325985	0.063212522	0.45288611	0.023098375
0.524643841	0.0634429	0.454612874	0.023993825
0.526027831	0.063437415	0.456339638	0.025250799
0.527411822	0.063218746	0.458066402	0.026885129
0.528795813	0.062789518	0.459793165	0.028913072
0.530179803	0.062229571	0.461519929	0.031507182
0.531563794	0.061592692	0.463246693	0.034549406
0.532947785	0.060926993	0.464973457	0.038057708
0.534331776	0.06028365	0.466700221	0.042050769
0.535715766	0.059716496	0.468426984	0.046572688
0.537099757	0.059334824	0.470153748	0.051789953
0.538483748	0.059185932	0.471880512	0.057568139
0.539867738	0.05932286	0.473607276	0.063924813
0.541251729	0.059800456	0.47533404	0.070876918
0.54263572	0.060671357	0.477060804	0.078501751
0.54401971	0.061988459	0.478787567	0.086923207
0.545403701	0.063934796	0.480514331	0.095995989
0.546787692	0.066433113	0.482241095	0.105728776
0.548171683	0.069511566	0.483967859	0.116128564
0.549555673	0.073191966	0.485694623	0.127297879
0.550939664	0.077489523	0.487421387	0.139277402
0.552323655	0.082434412	0.48914815	0.151922869
0.553707645	0.088138097	0.490874914	0.165225273
0.555091636	0.094443618	0.492601678	0.179173073
0.556475627	0.101325588	0.494328442	0.193866448
0.557859618	0.108751524	0.496055206	0.209243943
0.559243608	0.116682081	0.497781969	0.225178862
0.560627599	0.125095663	0.499508733	0.241639577
0.56201159	0.133961174	0.501235497	0.25859182
0.56339558	0.143126069	0.502962261	0.276088173
0.564779571	0.152522098	0.504689025	0.293994982
0.566163562	0.16207845	0.506415789	0.312215771
0.567547553	0.17172242	0.508142552	0.330699696
0.568931543	0.181371285	0.509869316	0.349394281
0.570315534	0.190911057	0.51159608	0.368258037
0.571699525	0.200272004	0.513322844	0.387168336
0.573083515	0.209389253	0.515049608	0.406060206
0.574467506	0.218202694	0.516776372	0.424876926
0.575851497	0.226657591	0.518503135	0.443562178
0.577235488	0.234648562	0.520229899	0.461961043
0.578619478	0.242116372	0.521956663	0.480065132
0.580003469	0.249095558	0.523683427	0.497831065
0.58138746	0.255573841	0.525410191	0.515216092
0.58277145	0.261547665	0.527136954	0.532162273
0.584155441	0.267022203	0.528863718	0.548489197
0.585539432	0.271944385	0.530590482	0.564308731
0.586923423	0.27637976	0.532317246	0.57960571
0.588307413	0.28042059	0.53404401	0.594369441
0.589691404	0.284114854	0.535770774	0.60854766
0.591075395	0.287516071	0.537497537	0.622055476
0.592459385	0.290682716	0.539224301	0.635053753
0.593843376	0.293665909	0.540951065	0.647566146
0.595227367	0.296579663	0.542677829	0.659620621
0.596611358	0.299504853	0.544404593	0.671201994
0.597995348	0.302509976	0.546131357	0.682356517
0.599379339	0.305662392	0.54785812	0.693225286
0.60076333	0.309027756	0.549584884	0.703862322
0.60214732	0.312746962	0.551311648	0.714323881
0.603531311	0.316851586	0.553038412	0.724667794
0.604915302	0.3213775	0.554765176	0.735006477
0.606299293	0.326369547	0.55649194	0.745418817
0.607683283	0.33186779	0.558218703	0.755966194
0.609067274	0.337907425	0.559945467	0.766709085
0.610451265	0.344663997	0.561672231	0.777789967
0.611835255	0.352037188	0.563398995	0.789268576
0.613219246	0.360030488	0.565125759	0.801158751
0.614603237	0.368653444	0.566852522	0.813502709
0.615987228	0.377911769	0.568579286	0.826339102
0.617371218	0.387814986	0.57030605	0.839863402
0.618755209	0.398507597	0.572032814	0.85399729
0.6201392	0.409825128	0.573759578	0.868715467
0.62152319	0.421757894	0.575486342	0.884024927
0.622907181	0.4342947	0.577213105	0.899928268
0.624291172	0.447423078	0.578939869	0.916608727
0.625675163	0.461152389	0.580666633	0.933861803
0.627059153	0.475560433	0.582393397	0.951653274
0.628443144	0.490507879	0.584120161	0.969957494
0.629827135	0.505980821	0.585846925	0.988758208
0.631211125	0.521966035	0.587573688	1.008127139
0.632595116	0.538451121	0.589300452	1.027870179
0.633979107	0.555457999	0.591027216	1.047947769
0.635363098	0.573028738	0.59275398	1.06832007
0.636747088	0.591065388	0.594480744	1.088961563
0.638131079	0.609562642	0.596207507	1.109844523
0.63951507	0.628516509	0.597934271	1.130865559
0.64089906	0.647924232	0.599661035	1.151991561
0.642283051	0.667829113	0.601387799	1.173191591
0.643667042	0.688257032	0.603114563	1.194437793
0.645051033	0.709136691	0.604841327	1.215693291
0.646435023	0.730467668	0.60656809	1.236936173
0.647819014	0.752248711	0.608294854	1.258157197
0.649203005	0.774477435	0.610021618	1.279350538
0.650586995	0.797205583	0.611748382	1.300510864
0.651970986	0.820421313	0.613475146	1.321651337
0.653354977	0.844055073	0.61520191	1.342793703
0.654738967	0.868091152	0.616928673	1.363958084
0.656122958	0.892510773	0.618655437	1.385167875
0.657506949	0.917292108	0.620382201	1.406480712
0.65889094	0.942456222	0.622108965	1.427949245
0.66027493	0.967940311	0.623835729	1.4496046
0.661658921	0.993679288	0.625562493	1.471490539
0.663042912	1.019640542	0.627289256	1.493652889
0.664426902	1.045791694	0.62901602	1.516255481
0.665810893	1.072101199	0.630742784	1.539316904
0.667194884	1.098555905	0.632469548	1.562863944
0.668578875	1.125107439	0.634196312	1.586950238
0.669962865	1.151731302	0.635923075	1.611629528
0.671346856	1.178417364	0.637649839	1.637196119
0.672730847	1.205161553	0.639376603	1.663533917
0.674114837	1.231966132	0.641103367	1.690670131
0.675498828	1.258862613	0.642830131	1.718648942
0.676882819	1.285867718	0.644556895	1.747530714
0.67826681	1.313008688	0.646283658	1.777661726
0.6796508	1.340320056	0.648010422	1.808772995
0.681034791	1.367839761	0.649737186	1.840882669
0.682418782	1.39560838	0.65146395	1.874004118
0.683802772	1.423756289	0.653190714	1.908215306
0.685186763	1.452266769	0.654917478	1.943725685
0.686570754	1.481171559	0.656644241	1.980227189
0.687954745	1.510501377	0.658371005	2.01769257
0.689338735	1.540281876	0.660097769	2.056088718
0.690722726	1.570541635	0.661824533	2.095470102
0.692106717	1.601403329	0.663551297	2.135836785
0.693490707	1.632753578	0.66527806	2.176913626
0.694874698	1.664588271	0.667004824	2.21862588
0.696258689	1.696900964	0.668731588	2.260894082
0.69764268	1.729684125	0.670458352	2.303683921
0.69902667	1.762951907	0.672185116	2.346831658
0.700410661	1.796777785	0.67391188	2.390152639
0.701794652	1.831076742	0.675638643	2.43354333
0.703178642	1.865873213	0.677365407	2.476898862
0.704562633	1.901204867	0.679092171	2.520040407
0.705946624	1.937123773	0.680818935	2.562798135
0.707330615	1.973758088	0.682545699	2.605094665
0.708714605	2.011332028	0.684272463	2.646831928
0.710098596	2.049855387	0.685999226	2.687914815
0.711482587	2.089474709	0.68772599	2.728015011
0.712866577	2.130351132	0.689452754	2.767139059
0.714250568	2.172658908	0.691179518	2.805289707
0.715634559	2.216784843	0.692906282	2.842408526
0.71701855	2.263110819	0.694633046	2.878443264
0.71840254	2.311584044	0.696359809	2.912980947
0.719786531	2.362394667	0.698086573	2.946295335
0.721170522	2.415722621	0.699813337	2.978421847
0.722554512	2.471734808	0.701540101	3.009359264
0.723938503	2.530985852	0.703266865	3.039101101
0.725322494	2.593608776	0.704993628	3.067300056
0.726706485	2.659314019	0.706720392	3.094397395
0.728090475	2.728131413	0.708447156	3.120438122
0.729474466	2.800058696	0.71017392	3.145472046
0.730858457	2.875060781	0.711900684	3.169503774
0.732242447	2.953527543	0.713627448	3.192441616
0.733626438	3.035058765	0.715354211	3.214633977
0.735010429	3.119191638	0.717080975	3.236155705
0.73639442	3.205714257	0.718807739	3.257083002
0.73777841	3.29438867	0.720534503	3.277452251
0.739162401	3.384952656	0.722261267	3.297345388
0.740546392	3.477333434	0.723988031	3.316960456
0.741930382	3.570883358	0.725714794	3.336371489
0.743314373	3.66517058	0.727441558	3.355650482
0.744698364	3.759855848	0.729168322	3.374875002
0.746082355	3.85459666	0.730895086	3.394156947
0.747466345	3.949049495	0.73262185	3.413557205
0.748850336	4.042612529	0.734348613	3.433123108
0.750234327	4.134965817	0.736075377	3.452897669
0.751618317	4.225826285	0.737802141	3.472979759
0.753002308	4.314900665	0.739528905	3.493397856
0.754386299	4.401912579	0.741255669	3.514126774
0.75577029	4.486604037	0.742982433	3.535173051
0.75715428	4.568013323	0.744709196	3.556538118
0.758538271	4.646526462	0.74643596	3.578288917
0.759922262	4.722007478	0.748162724	3.600345193
0.761306252	4.794330944	0.749889488	3.622646609
0.762690243	4.863397769	0.751616252	3.645157826
0.764074234	4.929056922	0.753343016	3.66783897
0.765458224	4.990554884	0.755069779	3.690649024
0.766842215	5.048690509	0.756796543	3.71347123
0.768226206	5.103505766	0.758523307	3.736236046
0.769610197	5.155063521	0.760250071	3.758875698
0.770994187	5.203446073	0.761976835	3.781319005
0.772378178	5.248601376	0.763703598	3.803340181
0.773762169	5.290261968	0.765430362	3.824924963
0.775146159	5.329197768	0.767157126	3.845990093
0.77653015	5.365554373	0.76888389	3.866451519
0.777914141	5.399478999	0.770610654	3.886183003
0.779298132	5.431118547	0.772337418	3.904840358
0.780682122	5.460458538	0.774064181	3.922547656
0.782066113	5.487510779	0.775790945	3.93922226
0.783450104	5.51276373	0.777517709	3.954782983
0.784834094	5.536319836	0.779244473	3.969019898
0.786218085	5.558268315	0.780971237	3.981605942
0.787602076	5.578684695	0.782698001	3.992776786
0.788986067	5.597473195	0.784424764	4.002469212
0.790370057	5.614638723	0.786151528	4.01062341
0.791754048	5.630408555	0.787878292	4.016936232
0.793138039	5.644784614	0.789605056	4.021234113
0.794522029	5.657759039	0.79133182	4.023807801
0.79590602	5.669315279	0.793058584	4.024627911
0.797290011	5.67922017	0.794785347	4.023669613
0.798674002	5.687459547	0.796512111	4.020557873
0.800057992	5.694168669	0.798238875	4.015355952
0.801441983	5.699314747	0.799965639	4.008345929
0.802825974	5.702867436	0.801692403	3.99953749
0.804209964	5.704799746	0.803419166	3.988944724
0.805593955	5.704807441	0.80514593	3.97616872
0.806977946	5.703007369	0.806872694	3.96150528
0.808361937	5.699542806	0.808599458	3.945177675
0.809745927	5.694418296	0.810326222	3.927227596
0.811129918	5.687643725	0.812052986	3.907699592
0.812513909	5.679233843	0.813779749	3.886223633
0.813897899	5.668893805	0.815506513	3.863242431
0.81528189	5.656880798	0.817233277	3.838896838
0.816665881	5.643310292	0.818960041	3.813243008
0.818049872	5.628199781	0.820686805	3.786337569
0.819433862	5.611561992	0.822413569	3.757868099
0.820817853	5.59340369	0.824140332	3.728308528
0.822201844	5.573369796	0.825867096	3.697719864
0.823585834	5.551734295	0.82759386	3.666152181
0.824969825	5.528502185	0.829320624	3.633618706
0.826353816	5.503620788	0.831047388	3.599957976
0.827737807	5.477024675	0.832774151	3.565491912
0.829121797	5.448635629	0.834500915	3.530252995
0.830505788	5.417829207	0.836227679	3.494270892
0.831889779	5.384948247	0.837954443	3.457511384
0.833273769	5.349868837	0.839681207	3.419891068
0.83465776	5.312462243	0.841407971	3.381606996
0.836041751	5.272597063	0.843134734	3.342668066
0.837425742	5.230060659	0.844861498	3.303080691
0.838809732	5.184126946	0.846588262	3.262759346
0.840193723	5.135278356	0.848315026	3.221653361
0.841577714	5.083419498	0.85004179	3.179892196
0.842961704	5.028471425	0.851768554	3.13746769
0.844345695	4.970373359	0.853495317	3.094370437
0.845729686	4.908898234	0.855222081	3.050457867
0.847113677	4.843592691	0.856948845	3.005723826
0.848497667	4.775137923	0.858675609	2.960266984
0.849881658	4.703606667	0.860402373	2.914074464
0.851265649	4.629097901	0.862129137	2.867133704
0.852649639	4.551736545	0.8638559	2.819249214
0.85403363	4.47146117	0.865582664	2.770497148
0.855417621	4.388352036	0.867309428	2.720958692
0.856801612	4.303094487	0.869036192	2.670629552
0.858185602	4.215935645	0.870762956	2.619507202
0.859569593	4.127137468	0.872489719	2.567369068
0.860953584	4.036974954	0.874216483	2.514398424
0.862337574	3.945660592	0.875943247	2.460659932
0.863721565	3.853626047	0.877670011	2.406169236
0.865105556	3.761317054	0.879396775	2.350944861
0.866489547	3.669031258	0.881123539	2.294793195
0.867873537	3.577061473	0.882850302	2.237983798
0.869257528	3.485693963	0.884577066	2.180567916
0.870641519	3.395392697	0.88630383	2.122588319
0.872025509	3.306507336	0.888030594	2.064077503
0.8734095	3.219162744	0.889757358	2.004996899
0.874793491	3.133569157	0.891484122	1.945574425
0.876177481	3.049917761	0.893210885	1.885877139
0.877561472	2.968379816	0.894937649	1.825974931
0.878945463	2.889532386	0.896664413	1.765940469
0.880329454	2.813319733	0.898391177	1.705904265
0.881713444	2.739622751	0.900117941	1.645984258
0.883097435	2.66848691	0.901844704	1.586266511
0.884481426	2.599934523	0.903571468	1.526838224
0.885865416	2.533964919	0.905298232	1.467856527
0.887249407	2.471056398	0.907024996	1.409525605
0.888633398	2.410732075	0.90875176	1.351846836
0.890017389	2.352761264	0.910478524	1.294907516
0.891401379	2.297030677	0.912205287	1.23879365
0.89278537	2.243411339	0.913932051	1.183776878
0.894169361	2.191759819	0.915658815	1.129994084
0.895553351	2.142275258	0.917385579	1.077356008
0.896937342	2.094349202	0.919112343	1.025930082
0.898321333	2.04775821	0.920839107	0.9757802
0.899705324	2.002318714	0.92256587	0.927289403
0.901089314	1.957847083	0.924292634	0.88040205
0.902473305	1.914164258	0.926019398	0.834987776
0.903857296	1.871168509	0.927746162	0.791078574
0.905241286	1.828502996	0.929472926	0.748701786
0.906625277	1.786019698	0.931199689	0.708311647
0.908009268	1.743582704	0.932926453	0.669610395
0.909393259	1.701068956	0.934653217	0.632478864
0.910777249	1.65835837	0.936379981	0.596910346
0.91216124	1.615273976	0.938106745	0.56289392
0.913545231	1.571802554	0.939833509	0.530893737
0.914929221	1.527903791	0.941560272	0.500415218
0.916313212	1.483552157	0.943287036	0.471385065
0.917697203	1.438736522	0.9450138	0.44376746
0.919081194	1.393432441	0.946740564	0.417553322
0.920465184	1.347619082	0.948467328	0.39307368
0.921849175	1.301430696	0.950194092	0.36983203
0.923233166	1.254921785	0.951920855	0.3477806
0.924617156	1.208154987	0.953647619	0.326871176
0.926001147	1.161200281	0.955374383	0.307126997
0.927385138	1.114135409	0.957101147	0.288678295
0.928769129	1.067085669	0.958827911	0.271174906
0.930153119	1.020157931	0.960554675	0.254570827
0.93153711	0.973443882	0.962281438	0.238821096
0.932921101	0.927036054	0.964008202	0.22397038
0.934305091	0.88102732	0.965734966	0.210030538
0.935689082	0.835587409	0.96746173	0.196780763
0.937073073	0.790860833	0.969188494	0.184186479
0.938457064	0.746866325	0.970915257	0.172214696
0.939841054	0.703688228	0.972642021	0.160925312
0.941225045	0.66140798	0.974368785	0.150276704
0.942609036	0.620103896	0.976095549	0.140140037
0.943993026	0.580026417	0.977822313	0.130493686
0.945377017	0.541227244	0.979549077	0.121317355
0.946761008	0.503654293	0.98127584	0.112683559
0.948144999	0.467363149	0.983002604	0.104527292
0.949528989	0.432404497	0.984729368	0.096776074
0.95091298	0.398823952	0.986456132	0.089417248
0.952296971	0.366927153	0.988182896	0.082438875
0.953680961	0.336607777	0.98990966	0.075922689
0.955064952	0.307776686	0.991636423	0.069785963
0.956448943	0.280447437	0.993363187	0.063988878
0.957832934	0.254627463	0.995089951	0.058522448
0.959216924	0.230318043	0.996816715	0.053377856
0.960600915	0.207825082	0.998543479	0.048639341
0.961984906	0.186880219	1.000270242	0.044207011
0.963368896	0.16738683	1.001997006	0.040061157
0.964752887	0.149313669	1.00372377	0.03619292
0.966136878	0.132624456	1.005450534	0.032596712
0.967520869	0.117278115	1.007177298	0.029340426
0.968904859	0.103518579	1.008904062	0.026324246
0.97028885	0.090989831	1.010630825	0.023538579
0.971672841	0.0796119	1.012357589	0.020973765
0.973056831	0.069325679	1.014084353	0.018632143
0.974440822	0.060070441	1.015811117	0.016541784
0.975824813	0.051794258	1.017537881	0.014632436
0.977208804	0.044618919	1.019264645	0.012894413
0.978592794	0.038244055	1.020991408	0.011318106
0.979976785	0.032608545	1.022718172	0.00990906
0.981360776	0.027652671	1.024444936	0.008669111
0.982744766	0.023318337	1.0261717	0.007553531
0.984128757	0.019569268	1.027898464	0.006553822
0.985512748	0.016418313	1.029625228	0.005661698
0.986896738	0.013695983	1.031351991	0.004882807
0.988280729	0.011357442	1.033078755	0.004206617
0.98966472	0.009360635	1.034805519	0.003607801
0.991048711	0.007666299	1.036532283	0.003079904
0.992432701	0.006253351	1.038259047	0.002616733
0.993816692	0.005101765	1.03998581	0.002222572
0.995200683	0.00413539	1.041712574	0.001884552
0.996584673	0.003329783	1.043439338	0.001590045
0.997968664	0.002662804	1.045166102	0.001334768
0.999352655	0.002114522	1.046892866	0.001114673
1.000736646	0.00167497	1.04861963	0.000932428
1.002120636	0.001327212	1.050346393	0.0007778
1.003504627	0.001044013	1.052073157	0.0006453
