# Supplementary material for: Electron tomography of mouse LINC complexes at meiotic telomere attachment sites with and without microtubules
Source: Commun Biol. 2019 Oct 14;2:376. doi: 10.1038/s42003-019-0621-1 (PMC6791847; doi:10.1038/s42003-019-0621-1)
Supplement: Supplementary file 7 — Supplementary Data 5 [file 42003_2019_621_MOESM7_ESM.csv]

x	y
350	4.921608756
400	5.30829738
450	5.028923907
500	5.506569347
550	4.878162871
600	2.833679619
650	3.172677535
700	3.208077378
